# Supplementary material for: Hypergravity Attenuates Reactivity in Primary Murine Astrocytes
Source: Biomedicines. 2022 Aug 13;10(8):1966. doi: 10.3390/biomedicines10081966 (PMC9405820; doi:10.3390/biomedicines10081966)
Supplement: Supplementary file 1 [file biomedicines-10-01966-s001.zip]

Archive with 1 entries (1 files):
- biomedicines-1810993-supplementary.pdf
